# Supplementary material for: Multi-epitope Antigen for Specific Serological Detection of Dengue Viruses
Source: Viruses. 2023 Sep 16;15(9):1936. doi: 10.3390/v15091936 (PMC10535193; doi:10.3390/v15091936)
Supplement: Supplementary file 1 [file viruses-15-01936-s001.zip]

Archive with 1 entries (1 files):
- viruses-2585315-supplementary.pdf
